# Supplementary material for: Prediction of Pharmacokinetics for CYP3A4-Metabolized Drugs in Pediatrics and Geriatrics Using Dynamic Age-Dependent Physiologically Based Pharmacokinetic Models
Source: Pharmaceutics. 2025 Feb 7;17(2):214. doi: 10.3390/pharmaceutics17020214 (PMC11860008; doi:10.3390/pharmaceutics17020214)
Supplement: Supplementary file 1 [file pharmaceutics-17-00214-s001.zip]

Archive with 2 entries (2 files):
- supplementary File S1.pdf
- supplementary File S2.zip
